# Supplementary material for: Inflammation-Related Signature Profile Expression as a Poor Prognosis Marker after Oxaliplatin Treatment in Colorectal Cancer
Source: Int J Mol Sci. 2023 Feb 14;24(4):3821. doi: 10.3390/ijms24043821 (PMC9965239; doi:10.3390/ijms24043821)
Supplement: Supplementary file 1 [file ijms-24-03821-s001.zip]

Archive with 1 entries (1 files):
- ijms-2155946-supplementary.pdf
